# Supplementary material for: A chimeric viral platform for directed evolution in mammalian cells
Source: Nat Commun. 2025 May 7;16:4250. doi: 10.1038/s41467-025-59438-2 (PMC12059018; doi:10.1038/s41467-025-59438-2)
Supplement: Supplementary file 5 — Supplementary Data 3 [file 41467_2025_59438_MOESM5_ESM.xlsx]

## Sheet: Supplementary Data 3
Supplementary Data 3. Analysis of tTA and rtTA-3G mutants. Half maximal inhibitory/effective concentrations (IC50/EC50) and 95% confidence intervals (95% CI) for tTA and rtTA-3G figures.
Figure 2D (tTA)	Variant
	WT	R158G	Q32R	Q32R/R158G
IC50	0.27	1.22	0.48	4.53
95% CI	0.21 to 0.35	0.84 to 1.74	0.35 to 0.66	2.85 to 7.05
Figure 3E (rtTA-3G)	Variant
	WT	M59I	D5N	D5N/M59I
EC50	38.65	12.1	15.94	7.02
95% CI	28.14 to 55.24	7.61 to 19.56	10.56 to 24.55	3.92 to 12.29
Figure 3I (rtTA in E. coli)	Variant
	WT	M59I	D5N	D5N/M59I
EC50	1.69	1.552	1.746	1.767
95% CI	1.28 to 2.24	0.56 to 4.24	1.55 to 1.97	1.29 to 2.42
Supplementary Figure 5D (tTA)	Variant
	WT	R158G	D178G/H179R/Q180R	R158G/D178G/H179R/Q180R
IC50	0.25	0.78	1.56	9.5
95% CI	0.19 to 0.34	0.56 to 1.07	1.05 to 2.36	3.57 to 22.66
Supplementary Figure 5E (tTA)	Variant
	WT	R158G	D178G	H179R	Q180R	R158G/D178G
IC50	0.25	1.16	4.5	0.27	0.27	20.35
95% CI	0.21 to 0.29	0.84 to 1.6	3.26 to 6.15	0.2 to 0.38	0.18 to 0.42	6.57 to 335.6
