# Supplementary material for: A chimeric viral platform for directed evolution in mammalian cells
Source: Nat Commun. 2025 May 7;16:4250. doi: 10.1038/s41467-025-59438-2 (PMC12059018; doi:10.1038/s41467-025-59438-2)
Supplement: Supplementary file 6 — Supplementary Data 4 [file 41467_2025_59438_MOESM6_ESM.xlsx]

## Sheet: Supplementary Data 4
Supplementary Data 4. rtTA-3G variants. Non-synonymous substitutions in transgene RNA detected at ≥1% during a PROTEUS campaign.
rtTA-3G			RA	E5	E10	E15	E20	E25	E30
Protein Domain	Amino Acid Substitution	Nucleotide Substitution	Allele Frequency (%)
rTetR	D5N	G>A					9.02	36.1	51.75
	M59I	G>A		0.72	26.16	35.44	85.13	88.71	99.81
	I194M	A>G			3.59	1.09
	C203R	U>C						3.04	0.33
VP64	T209P	A>C		1.64
	F228L	U>C				1.1
[dox] (ng/mL)			0	25	30	50	10	15	12.5
