# Supplementary material for: A chimeric viral platform for directed evolution in mammalian cells
Source: Nat Commun. 2025 May 7;16:4250. doi: 10.1038/s41467-025-59438-2 (PMC12059018; doi:10.1038/s41467-025-59438-2)
Supplement: Supplementary file 9 — Supplementary Data 7 [file 41467_2025_59438_MOESM9_ESM.xlsx]

## Sheet: Supplementary Data 7
Supplementary Data 7. List of PROTEUS oligos.
PRIMER NAME	SEQUENCE (5' to 3')	PURPOSE	TARGET
qPCR TITRATION
CD_SFVTitre_qPCR_FWD	CAAGCCAGGAGACATCGTG	qPCR titration of PROTEUS SFV genomes	pSFV (NSP2)
CD_SFVTitre_qPCR_PROBE	56-FAM/AACATGCTT/ZEN/CCGAGGCTGGGTAAA/3IABkFQ/
CD_SFVTitre_qPCR_REV	GCTGTCATGACTTCGTGTCC
TRANSGENE ISOLATION/AMPLIFICATION
CD_SFVtransgene_F1	CGGTCCTAGATTGGTGCG	To amplify transgene sequence from the pSFV backbone by RT-PCR. F1 binds at the 3' end of NSP4; R1 binds within the viral 3'UTR.	pSFV (NSP4)
CD_SFVtransgene_R1	GCCATTGCTTACCCTAACTTTTTC		pSFV (3'UTR)
CRISPR KNOCKOUT
ADAR sgRNA	GGAUGCAGCAAUGAAAGCCA	For CRISPR/Cas9-mediated gene knockout in BHK-21 hamster cells.	ADAR
ADARB1 sgRNA	UCAGGUCACUGAACUUACCC		ADARB1
ADAR_FP	GACCCCGGTAGGTACTCAGT	To amplify CRISPR/Cas9-targeted ADAR region to identify editing efficiency.	ADAR
ADAR_RP	TCAGCAGCTACCAGTTTGCA
ADAR_SEQ	GAAACTGTTGGCCGTTTGCT	To sequence edited ADAR sgRNA target site.	ADAR
ADARB1_FP	GTGCGTCTGTGTGGGTTTTC	To amplify CRISPR/Cas9-targeted ADARB1 region to identify editing efficiency.	ADARB1
ADARB1_RP	GAGTGAGTTCCAGGACAGCC
ADARB1_SEQ	ACCACAGGTAAGCATCTGGC	To sequence edited ADARB1 sgRNA target site.	ADARB1
