# Supplementary material for: A chimeric viral platform for directed evolution in mammalian cells
Source: Nat Commun. 2025 May 7;16:4250. doi: 10.1038/s41467-025-59438-2 (PMC12059018; doi:10.1038/s41467-025-59438-2)
Supplement: Supplementary file 15 — Source Data [file 41467_2025_59438_MOESM15_ESM.xlsx]

## Sheet: Figure 1b
FIGURE 1b
	VLV Titer (gc/mL)
Round	+VSVG						-VSVG						NTC
RP	223000000	203000000	188000000	190000000	176000000	168000000							1.3*
R1	148000000	39102580	166000000	126000000	172000000	127000000							1.3*
R2	290000000	404000000	262000000	394000000	373000000	393000000							25100
R3	577000000	534000000	463000000	516000000	537000000	319000000	577000000	534000000	463000000	516000000	537000000	319000000	226
R4	754000000	525000000	642000000	769000000	559000000	420000000	213000000	193000000	229000000	243000000	224000000	151000000	613
R5	803000000	587000000	473000000	494000000	498000000	480000000	77858.4	38743.6	17825.7	19825	21173.9	32183.4	496
* These values were undetected, but have been presented as 1.3 instead of 0 (absent) to be able to visualise the NTC signal along the x-axis of the graph with a log-scale y-axis.

## Sheet: Figure 1c
FIGURE 1c
	Amplification Factor
Round	+VSVG						-VSVG
R1	355.874	93.8462	398.496	302.885	413.804	305.694
R2	489.993	683.305	442.139	665.188	630.221	663.605
R3	1134.76	1050.4	911.625	1014.97	1055.87	627.059	1134.76	1050.4	911.625	1014.97	1055.87	627.059
R4	1130.29	787.801	962.446	1153.81	838.915	629.419	319.664	289.02	344.075	365.217	335.676	226.974
R5	1751.07	1281	1031.39	1076.83	1086.25	1047.69	0.170956	0.085615	0.040322	0.044684	0.047281	0.071301

## Sheet: Figure 1d
FIGURE 1d
Mutation Frequency (%)
DNA	RNA	RP	R1	R2
0.13	0.28	1.04	1.64	2.22
0.07	0.27	0.96	1.54	2.13
0.07	0.26	0.95	1.1	2.11
0.07	0.22	0.86	0.76	1.6
0.07	0.21	0.68	0.59	1.47
0.06	0.2	0.62	0.56	1.41
0.06	0.2	0.61	0.53	1.06
0.05	0.2	0.57	0.46	0.99
0.05	0.19	0.54	0.43	0.94
0.05	0.18	0.51	0.42	0.92
0.04	0.18	0.48	0.41	0.79
0.04	0.18	0.42	0.39	0.72
0.04	0.17	0.41	0.37	0.71
0.04	0.17	0.4	0.36	0.7
0.04	0.17	0.39	0.36	0.69
0.04	0.17	0.39	0.35	0.65
0.04	0.17	0.38	0.34	0.64
0.04	0.17	0.38	0.33	0.61
0.03	0.17	0.37	0.33	0.61
0.03	0.17	0.37	0.33	0.59
0.03	0.17	0.36	0.32	0.58
0.03	0.17	0.36	0.32	0.57
0.03	0.17	0.36	0.32	0.57
0.03	0.17	0.35	0.32	0.54
0.03	0.16	0.34	0.32	0.54
0.03	0.16	0.34	0.31	0.52
0.03	0.16	0.33	0.31	0.51
0.03	0.16	0.33	0.31	0.5
0.03	0.16	0.33	0.31	0.5
0.03	0.16	0.32	0.31	0.48
0.03	0.16	0.32	0.3	0.46
0.03	0.16	0.31	0.3	0.46
0.03	0.16	0.31	0.3	0.45
0.03	0.16	0.31	0.3	0.45
0.03	0.16	0.3	0.29	0.43
	0.16	0.3	0.29	0.43
	0.16	0.3	0.29	0.43
	0.16	0.3	0.29	0.43
	0.16	0.29	0.29	0.43
	0.16	0.29	0.29	0.42
	0.16	0.29	0.29	0.41
	0.15	0.29	0.29	0.41
	0.15	0.29	0.29	0.41
	0.15	0.29	0.29	0.4
	0.15	0.29	0.29	0.4
	0.15	0.28	0.28	0.39
	0.15	0.28	0.28	0.39
	0.15	0.28	0.28	0.38
	0.15	0.28	0.28	0.38
	0.15	0.28	0.28	0.37
	0.15	0.28	0.28	0.37
	0.15	0.28	0.28	0.37
	0.15	0.27	0.28	0.34
	0.15	0.27	0.28	0.34
	0.15	0.27	0.28	0.34
	0.15	0.27	0.28	0.34
	0.15	0.27	0.27	0.34
	0.15	0.27	0.27	0.34
	0.15	0.27	0.27	0.34
	0.15	0.27	0.27	0.33
	0.15	0.27	0.27	0.33
	0.15	0.27	0.27	0.33
	0.15	0.27	0.27	0.33
	0.15	0.26	0.27	0.33
	0.15	0.26	0.27	0.33
	0.15	0.26	0.27	0.33
	0.15	0.26	0.27	0.32
	0.15	0.26	0.27	0.32
	0.15	0.26	0.26	0.32
	0.15	0.25	0.26	0.32
	0.15	0.25	0.26	0.32
	0.15	0.25	0.26	0.32
	0.15	0.25	0.26	0.32
	0.14	0.25	0.26	0.31
	0.14	0.24	0.26	0.31
	0.14	0.24	0.26	0.31
	0.14	0.24	0.26	0.31
	0.14	0.24	0.26	0.31
	0.14	0.24	0.26	0.31
	0.14	0.24	0.26	0.31
	0.14	0.23	0.26	0.31
	0.14	0.23	0.26	0.31
	0.14	0.23	0.26	0.3
	0.14	0.23	0.26	0.3
	0.14	0.23	0.25	0.3
	0.14	0.23	0.25	0.3
	0.14	0.23	0.25	0.3
	0.14	0.23	0.25	0.3
	0.14	0.23	0.25	0.3
	0.14	0.23	0.25	0.3
	0.14	0.23	0.25	0.3
	0.14	0.23	0.25	0.3
	0.14	0.22	0.25	0.3
	0.14	0.22	0.25	0.3
	0.14	0.22	0.25	0.3
	0.14	0.22	0.25	0.29
	0.14	0.22	0.25	0.29
	0.14	0.22	0.25	0.29
	0.14	0.22	0.25	0.29
	0.14	0.22	0.25	0.29
	0.14	0.22	0.25	0.29
	0.14	0.22	0.25	0.29
	0.14	0.22	0.25	0.29
	0.14	0.22	0.25	0.29
	0.14	0.22	0.25	0.28
	0.14	0.21	0.25	0.28
	0.14	0.21	0.25	0.28
	0.14	0.21	0.25	0.28
	0.14	0.21	0.25	0.28
	0.14	0.21	0.25	0.28
	0.13	0.21	0.24	0.28
	0.13	0.21	0.24	0.28
	0.13	0.21	0.24	0.28
	0.13	0.21	0.24	0.28
	0.13	0.21	0.24	0.28
	0.13	0.21	0.24	0.28
	0.13	0.21	0.24	0.28
	0.13	0.21	0.24	0.28
	0.13	0.2	0.24	0.27
	0.13	0.2	0.24	0.27
	0.13	0.2	0.24	0.27
	0.13	0.2	0.24	0.27
	0.13	0.2	0.24	0.27
	0.13	0.2	0.24	0.27
	0.13	0.2	0.24	0.27
	0.13	0.2	0.24	0.27
	0.13	0.2	0.24	0.27
	0.13	0.2	0.24	0.27
	0.13	0.2	0.24	0.27
	0.13	0.2	0.24	0.27
	0.13	0.2	0.24	0.27
	0.13	0.2	0.24	0.27
	0.13	0.2	0.24	0.26
	0.13	0.2	0.24	0.26
	0.13	0.2	0.24	0.26
	0.13	0.2	0.24	0.26
	0.13	0.2	0.24	0.26
	0.13	0.2	0.24	0.26
	0.13	0.2	0.24	0.26
	0.13	0.2	0.24	0.26
	0.13	0.19	0.24	0.26
	0.13	0.19	0.24	0.26
	0.13	0.19	0.24	0.26
	0.13	0.19	0.24	0.26
	0.13	0.19	0.23	0.26
	0.13	0.19	0.23	0.26
	0.13	0.19	0.23	0.26
	0.13	0.19	0.23	0.26
	0.13	0.19	0.23	0.26
	0.13	0.19	0.23	0.26
	0.13	0.19	0.23	0.26
	0.13	0.19	0.23	0.26
	0.13	0.19	0.23	0.26
	0.13	0.19	0.23	0.26
	0.13	0.19	0.23	0.26
	0.13	0.19	0.23	0.26
	0.13	0.19	0.23	0.26
	0.13	0.19	0.23	0.26
	0.12	0.19	0.23	0.26
	0.12	0.19	0.23	0.25
	0.12	0.19	0.23	0.25
	0.12	0.19	0.23	0.25
	0.12	0.18	0.23	0.25
	0.12	0.18	0.23	0.25
	0.12	0.18	0.23	0.25
	0.12	0.18	0.23	0.25
	0.12	0.18	0.23	0.25
	0.12	0.18	0.23	0.25
	0.12	0.18	0.23	0.25
	0.12	0.18	0.23	0.25
	0.12	0.18	0.23	0.25
	0.12	0.18	0.23	0.25
	0.12	0.18	0.23	0.25
	0.12	0.18	0.23	0.25
	0.12	0.18	0.23	0.25
	0.12	0.18	0.23	0.25
	0.12	0.18	0.23	0.25
	0.12	0.18	0.23	0.24
	0.12	0.18	0.23	0.24
	0.12	0.18	0.23	0.24
	0.12	0.18	0.22	0.24
	0.12	0.18	0.22	0.24
	0.12	0.18	0.22	0.24
	0.12	0.18	0.22	0.24
	0.12	0.18	0.22	0.24
	0.11	0.18	0.22	0.24
	0.11	0.18	0.22	0.24
	0.11	0.18	0.22	0.24
	0.11	0.18	0.22	0.24
	0.11	0.18	0.22	0.24
	0.11	0.18	0.22	0.24
	0.09	0.18	0.22	0.24
	0.09	0.18	0.22	0.24
	0.08	0.18	0.22	0.24
	0.08	0.18	0.22	0.24
	0.08	0.17	0.22	0.24
	0.08	0.17	0.22	0.24
	0.08	0.17	0.22	0.24
	0.08	0.17	0.22	0.24
	0.08	0.17	0.22	0.24
	0.08	0.17	0.22	0.24
	0.08	0.17	0.22	0.24
	0.08	0.17	0.22	0.24
	0.08	0.17	0.22	0.23
	0.08	0.17	0.22	0.23
	0.07	0.17	0.22	0.23
	0.07	0.17	0.22	0.23
	0.07	0.17	0.21	0.23
	0.07	0.17	0.21	0.23
	0.07	0.17	0.21	0.23
	0.07	0.17	0.21	0.23
	0.07	0.17	0.21	0.23
	0.07	0.17	0.21	0.23
	0.07	0.17	0.21	0.23
	0.07	0.17	0.21	0.23
	0.07	0.17	0.21	0.23
	0.07	0.17	0.21	0.23
	0.07	0.17	0.21	0.23
	0.07	0.17	0.21	0.23
	0.07	0.17	0.21	0.23
	0.07	0.17	0.21	0.23
	0.07	0.17	0.21	0.23
	0.07	0.17	0.21	0.23
	0.07	0.17	0.21	0.23
	0.07	0.17	0.21	0.23
	0.07	0.17	0.21	0.23
	0.06	0.17	0.21	0.23
	0.06	0.17	0.21	0.23
	0.06	0.17	0.21	0.23
	0.06	0.17	0.21	0.23
	0.06	0.17	0.21	0.23
	0.06	0.17	0.21	0.23
	0.06	0.16	0.21	0.23
	0.06	0.16	0.21	0.23
	0.06	0.16	0.21	0.23
	0.06	0.16	0.21	0.23
	0.06	0.16	0.21	0.22
	0.06	0.16	0.21	0.22
	0.06	0.16	0.21	0.22
	0.06	0.16	0.21	0.22
	0.06	0.16	0.21	0.22
	0.06	0.16	0.21	0.22
	0.06	0.16	0.21	0.22
	0.06	0.16	0.21	0.22
	0.06	0.16	0.21	0.22
	0.06	0.16	0.21	0.22
	0.06	0.16	0.21	0.22
	0.06	0.16	0.21	0.22
	0.06	0.16	0.21	0.22
	0.06	0.16	0.21	0.22
	0.06	0.16	0.21	0.22
	0.06	0.16	0.21	0.22
	0.06	0.16	0.21	0.22
	0.06	0.16	0.2	0.22
	0.06	0.16	0.2	0.22
	0.06	0.16	0.2	0.22
	0.06	0.16	0.2	0.22
	0.06	0.16	0.2	0.22
	0.06	0.16	0.2	0.22
	0.06	0.16	0.2	0.22
	0.06	0.16	0.2	0.22
	0.06	0.16	0.2	0.22
	0.06	0.16	0.2	0.22
	0.06	0.16	0.2	0.22
	0.06	0.16	0.2	0.22
	0.06	0.16	0.2	0.22
	0.06	0.16	0.2	0.22
	0.05	0.16	0.2	0.22
	0.05	0.16	0.2	0.22
	0.05	0.16	0.2	0.22
	0.05	0.16	0.2	0.22
	0.05	0.16	0.2	0.22
	0.05	0.16	0.2	0.22
	0.05	0.16	0.2	0.22
	0.05	0.16	0.2	0.22
	0.05	0.16	0.2	0.22
	0.05	0.16	0.2	0.22
	0.05	0.16	0.2	0.21
	0.05	0.16	0.2	0.21
	0.05	0.16	0.2	0.21
	0.05	0.15	0.2	0.21
	0.05	0.15	0.2	0.21
	0.05	0.15	0.2	0.21
	0.05	0.15	0.2	0.21
	0.05	0.15	0.2	0.21
	0.05	0.15	0.2	0.21
	0.05	0.15	0.2	0.21
	0.05	0.15	0.2	0.21
	0.05	0.15	0.2	0.21
	0.05	0.15	0.2	0.21
	0.05	0.15	0.2	0.21
	0.05	0.15	0.2	0.21
	0.05	0.15	0.2	0.21
	0.05	0.15	0.2	0.21
	0.05	0.15	0.2	0.21
	0.05	0.15	0.2	0.21
	0.05	0.15	0.2	0.21
	0.05	0.15	0.2	0.21
	0.05	0.15	0.2	0.21
	0.05	0.15	0.2	0.21
	0.05	0.15	0.19	0.21
	0.05	0.15	0.19	0.21
	0.05	0.15	0.19	0.21
	0.05	0.15	0.19	0.21
	0.05	0.15	0.19	0.21
	0.05	0.15	0.19	0.21
	0.05	0.15	0.19	0.21
	0.05	0.15	0.19	0.21
	0.05	0.15	0.19	0.21
	0.05	0.15	0.19	0.21
	0.05	0.15	0.19	0.21
	0.05	0.14	0.19	0.21
	0.05	0.14	0.19	0.21
	0.05	0.14	0.19	0.21
	0.05	0.14	0.19	0.21
	0.05	0.14	0.19	0.21
	0.05	0.14	0.19	0.21
	0.05	0.14	0.19	0.21
	0.05	0.14	0.19	0.21
	0.05	0.14	0.19	0.21
	0.05	0.14	0.19	0.2
	0.05	0.14	0.19	0.2
	0.05	0.14	0.19	0.2
	0.05	0.14	0.19	0.2
	0.05	0.14	0.19	0.2
	0.05	0.14	0.19	0.2
	0.05	0.14	0.19	0.2
	0.05	0.14	0.19	0.2
	0.05	0.14	0.19	0.2
	0.05	0.14	0.19	0.2
	0.05	0.14	0.19	0.2
	0.05	0.14	0.19	0.2
	0.05	0.14	0.19	0.2
	0.05	0.14	0.19	0.2
	0.05	0.14	0.19	0.2
	0.05	0.14	0.19	0.2
	0.05	0.14	0.19	0.2
	0.05	0.14	0.19	0.2
	0.05	0.14	0.18	0.2
	0.05	0.14	0.18	0.2
	0.05	0.14	0.18	0.2
	0.05	0.14	0.18	0.2
	0.05	0.14	0.18	0.2
	0.05	0.13	0.18	0.2
	0.05	0.13	0.18	0.2
	0.05	0.13	0.18	0.2
	0.05	0.13	0.18	0.2
	0.05	0.13	0.18	0.2
	0.05	0.13	0.18	0.2
	0.05	0.13	0.18	0.2
	0.05	0.13	0.18	0.2
	0.05	0.13	0.18	0.2
	0.05	0.13	0.18	0.2
	0.05	0.13	0.18	0.2
	0.05	0.13	0.18	0.2
	0.05	0.13	0.18	0.2
	0.05	0.13	0.18	0.19
	0.04	0.12	0.18	0.19
	0.04	0.12	0.18	0.19
	0.04	0.12	0.18	0.19
	0.04	0.12	0.18	0.19
	0.04	0.12	0.18	0.19
	0.04	0.12	0.18	0.19
	0.04	0.12	0.18	0.19
	0.04	0.12	0.18	0.19
	0.04	0.12	0.18	0.19
	0.04	0.12	0.18	0.19
	0.04	0.12	0.18	0.19
	0.04	0.12	0.18	0.19
	0.04	0.12	0.18	0.19
	0.04	0.12	0.18	0.19
	0.04	0.12	0.18	0.19
	0.04	0.12	0.18	0.19
	0.04	0.12	0.18	0.19
	0.04	0.11	0.18	0.19
	0.04	0.11	0.18	0.19
	0.04	0.08	0.18	0.19
	0.04	0.08	0.18	0.19
	0.04	0.08	0.18	0.19
	0.04	0.08	0.18	0.19
	0.04	0.07	0.18	0.19
	0.04	0.07	0.18	0.19
	0.04	0.07	0.18	0.19
	0.04	0.07	0.18	0.19
	0.04	0.07	0.18	0.19
	0.04	0.07	0.17	0.19
	0.04	0.07	0.17	0.19
	0.04	0.07	0.17	0.19
	0.04	0.07	0.17	0.19
	0.04	0.07	0.17	0.19
	0.04	0.07	0.17	0.19
	0.04	0.07	0.17	0.19
	0.04	0.07	0.17	0.19
	0.04	0.07	0.17	0.19
	0.04	0.07	0.17	0.19
	0.04	0.07	0.17	0.19
	0.04	0.07	0.17	0.19
	0.04	0.07	0.17	0.18
	0.04	0.07	0.17	0.18
	0.04	0.07	0.17	0.18
	0.04	0.07	0.17	0.18
	0.04	0.07	0.17	0.18
	0.04	0.07	0.17	0.18
	0.04	0.07	0.17	0.18
	0.04	0.07	0.17	0.18
	0.04	0.06	0.17	0.18
	0.04	0.06	0.17	0.18
	0.04	0.06	0.17	0.18
	0.04	0.06	0.17	0.18
	0.04	0.06	0.17	0.18
	0.04	0.06	0.17	0.18
	0.04	0.06	0.17	0.18
	0.04	0.06	0.17	0.18
	0.04	0.06	0.17	0.18
	0.04	0.06	0.17	0.18
	0.04	0.06	0.17	0.18
	0.04	0.06	0.17	0.18
	0.04	0.06	0.17	0.18
	0.04	0.06	0.17	0.18
	0.04	0.06	0.17	0.18
	0.04	0.06	0.17	0.18
	0.04	0.06	0.17	0.18
	0.04	0.06	0.17	0.18
	0.04	0.06	0.17	0.17
	0.04	0.06	0.17	0.17
	0.04	0.06	0.17	0.17
	0.04	0.06	0.17	0.17
	0.04	0.06	0.17	0.17
	0.04	0.06	0.17	0.17
	0.04	0.06	0.17	0.17
	0.04	0.06	0.17	0.17
	0.04	0.06	0.17	0.17
	0.04	0.06	0.17	0.17
	0.04	0.06	0.16	0.17
	0.04	0.06	0.16	0.17
	0.04	0.06	0.16	0.17
	0.04	0.06	0.16	0.17
	0.04	0.06	0.16	0.17
	0.04	0.06	0.16	0.17
	0.04	0.06	0.16	0.17
	0.04	0.06	0.16	0.17
	0.04	0.06	0.16	0.17
	0.04	0.06	0.16	0.17
	0.04	0.06	0.16	0.17
	0.04	0.06	0.16	0.17
	0.04	0.06	0.16	0.17
	0.04	0.06	0.16	0.17
	0.04	0.06	0.16	0.17
	0.04	0.06	0.16	0.17
	0.04	0.05	0.16	0.17
	0.04	0.05	0.16	0.17
	0.04	0.05	0.16	0.17
	0.04	0.05	0.16	0.17
	0.04	0.05	0.16	0.17
	0.04	0.05	0.16	0.17
	0.04	0.05	0.16	0.17
	0.04	0.05	0.16	0.17
	0.04	0.05	0.16	0.16
	0.04	0.05	0.16	0.16
	0.04	0.05	0.16	0.16
	0.04	0.05	0.16	0.16
	0.04	0.05	0.16	0.16
	0.04	0.05	0.16	0.16
	0.04	0.05	0.16	0.16
	0.04	0.05	0.16	0.16
	0.04	0.05	0.16	0.16
	0.04	0.05	0.16	0.16
	0.04	0.05	0.15	0.16
	0.04	0.05	0.15	0.16
	0.04	0.05	0.15	0.16
	0.04	0.05	0.15	0.16
	0.04	0.05	0.15	0.16
	0.04	0.05	0.15	0.16
	0.04	0.05	0.15	0.16
	0.04	0.05	0.15	0.16
	0.04	0.05	0.15	0.16
	0.04	0.05	0.15	0.16
	0.04	0.05	0.15	0.16
	0.04	0.05	0.15	0.16
	0.04	0.05	0.15	0.16
	0.04	0.05	0.15	0.16
	0.04	0.05	0.15	0.16
	0.04	0.05	0.15	0.16
	0.04	0.05	0.15	0.15
	0.04	0.05	0.15	0.15
	0.04	0.05	0.15	0.15
	0.04	0.05	0.15	0.15
	0.04	0.05	0.15	0.15
	0.04	0.05	0.15	0.15
	0.04	0.05	0.14	0.15
	0.04	0.05	0.14	0.15
	0.03	0.05	0.14	0.15
	0.03	0.05	0.14	0.15
	0.03	0.05	0.14	0.15
	0.03	0.05	0.14	0.15
	0.03	0.05	0.14	0.15
	0.03	0.05	0.14	0.15
	0.03	0.05	0.14	0.15
	0.03	0.05	0.14	0.15
	0.03	0.05	0.14	0.15
	0.03	0.05	0.14	0.15
	0.03	0.05	0.14	0.15
	0.03	0.05	0.14	0.15
	0.03	0.05	0.14	0.15
	0.03	0.05	0.14	0.15
	0.03	0.05	0.14	0.15
	0.03	0.05	0.14	0.15
	0.03	0.05	0.14	0.15
	0.03	0.05	0.14	0.15
	0.03	0.05	0.14	0.14
	0.03	0.05	0.14	0.14
	0.03	0.05	0.13	0.14
	0.03	0.05	0.13	0.14
	0.03	0.05	0.13	0.14
	0.03	0.05	0.13	0.14
	0.03	0.05	0.13	0.14
	0.03	0.05	0.13	0.14
	0.03	0.05	0.13	0.14
	0.03	0.05	0.13	0.14
	0.03	0.05	0.13	0.14
	0.03	0.05	0.13	0.13
	0.03	0.05	0.13	0.13
	0.03	0.05	0.13	0.13
	0.03	0.05	0.13	0.13
	0.03	0.05	0.13	0.13
	0.03	0.05	0.13	0.13
	0.03	0.05	0.12	0.13
	0.03	0.05	0.12	0.13
	0.03	0.05	0.12	0.13
	0.03	0.05	0.11	0.13
	0.03	0.04	0.09	0.12
	0.03	0.04	0.08	0.12
	0.03	0.04	0.08	0.12
	0.03	0.04	0.08	0.12
	0.03	0.04	0.08	0.12
	0.03	0.04	0.08	0.12
	0.03	0.04	0.08	0.12
	0.03	0.04	0.08	0.08
	0.03	0.04	0.08	0.08
	0.03	0.04	0.08	0.08
	0.03	0.04	0.08	0.08
	0.03	0.04	0.08	0.08
	0.03	0.04	0.08	0.08
	0.03	0.04	0.08	0.08
	0.03	0.04	0.08	0.08
	0.03	0.04	0.08	0.08
	0.03	0.04	0.08	0.08
	0.03	0.04	0.08	0.08
	0.03	0.04	0.08	0.08
	0.03	0.04	0.07	0.08
	0.03	0.04	0.07	0.08
	0.03	0.04	0.07	0.08
	0.03	0.04	0.07	0.08
	0.03	0.04	0.07	0.08
	0.03	0.04	0.07	0.08
	0.03	0.04	0.07	0.08
	0.03	0.04	0.07	0.07
	0.03	0.04	0.07	0.07
	0.03	0.04	0.07	0.07
	0.03	0.04	0.07	0.07
	0.03	0.04	0.07	0.07
	0.03	0.04	0.07	0.07
	0.03	0.04	0.07	0.07
	0.03	0.04	0.07	0.07
	0.03	0.04	0.07	0.07
	0.03	0.04	0.07	0.07
	0.03	0.04	0.07	0.07
	0.03	0.04	0.07	0.07
	0.03	0.04	0.07	0.07
	0.03	0.04	0.07	0.07
	0.03	0.04	0.07	0.07
	0.03	0.04	0.07	0.07
	0.03	0.04	0.07	0.07
	0.03	0.04	0.07	0.07
	0.03	0.04	0.07	0.07
	0.03	0.04	0.07	0.07
	0.03	0.04	0.07	0.07
	0.03	0.04	0.07	0.07
	0.03	0.04	0.07	0.07
	0.03	0.04	0.07	0.07
	0.03	0.04	0.07	0.07
	0.03	0.04	0.07	0.07
	0.03	0.04	0.07	0.07
	0.03	0.04	0.07	0.07
	0.03	0.04	0.07	0.07
	0.03	0.04	0.07	0.07
	0.03	0.04	0.07	0.07
	0.03	0.04	0.07	0.07
	0.03	0.04	0.07	0.07
	0.03	0.04	0.07	0.07
	0.03	0.04	0.07	0.07
	0.03	0.04	0.07	0.07
	0.03	0.04	0.07	0.07
	0.03	0.04	0.07	0.07
	0.03	0.04	0.07	0.07
	0.03	0.04	0.07	0.07
	0.03	0.04	0.07	0.07
	0.03	0.04	0.07	0.07
	0.03	0.04	0.07	0.06
	0.03	0.04	0.07	0.06
	0.03	0.04	0.07	0.06
	0.03	0.04	0.07	0.06
	0.03	0.04	0.06	0.06
	0.03	0.04	0.06	0.06
	0.03	0.04	0.06	0.06
	0.03	0.04	0.06	0.06
	0.03	0.04	0.06	0.06
	0.03	0.04	0.06	0.06
	0.03	0.04	0.06	0.06
	0.03	0.04	0.06	0.06
	0.03	0.04	0.06	0.06
	0.03	0.04	0.06	0.06
	0.03	0.04	0.06	0.06
	0.03	0.04	0.06	0.06
	0.03	0.04	0.06	0.06
	0.03	0.04	0.06	0.06
	0.03	0.04	0.06	0.06
	0.03	0.04	0.06	0.06
	0.03	0.04	0.06	0.06
		0.04	0.06	0.06
		0.04	0.06	0.06
		0.04	0.06	0.06
		0.04	0.06	0.06
		0.04	0.06	0.06
		0.04	0.06	0.06
		0.04	0.06	0.06
		0.04	0.06	0.06
		0.04	0.06	0.06
		0.04	0.06	0.06
		0.04	0.06	0.06
		0.04	0.06	0.06
		0.04	0.06	0.06
		0.04	0.06	0.06
		0.04	0.06	0.06
		0.04	0.06	0.06
		0.04	0.06	0.06
		0.04	0.06	0.06
		0.04	0.06	0.06
		0.04	0.06	0.06
		0.04	0.06	0.06
		0.04	0.06	0.06
		0.04	0.06	0.06
		0.04	0.06	0.06
		0.04	0.06	0.06
		0.04	0.06	0.06
		0.04	0.06	0.06
		0.04	0.06	0.06
		0.04	0.06	0.06
		0.04	0.06	0.06
		0.04	0.06	0.06
		0.04	0.06	0.06
		0.04	0.06	0.06
		0.04	0.06	0.06
		0.04	0.06	0.06
		0.04	0.06	0.06
		0.04	0.06	0.06
		0.04	0.06	0.06
		0.04	0.06	0.06
		0.04	0.06	0.06
		0.04	0.06	0.06
		0.03	0.06	0.06
		0.03	0.06	0.06
		0.03	0.06	0.06
		0.03	0.06	0.06
		0.03	0.06	0.06
		0.03	0.06	0.06
		0.03	0.06	0.06
		0.03	0.06	0.06
		0.03	0.06	0.06
		0.03	0.06	0.06
		0.03	0.06	0.06
		0.03	0.06	0.06
		0.03	0.06	0.06
		0.03	0.06	0.06
		0.03	0.06	0.06
		0.03	0.06	0.06
		0.03	0.06	0.05
		0.03	0.06	0.05
		0.03	0.06	0.05
		0.03	0.06	0.05
		0.03	0.06	0.05
		0.03	0.06	0.05
		0.03	0.06	0.05
		0.03	0.06	0.05
		0.03	0.06	0.05
		0.03	0.06	0.05
		0.03	0.06	0.05
		0.03	0.06	0.05
		0.03	0.06	0.05
		0.03	0.06	0.05
		0.03	0.06	0.05
		0.03	0.06	0.05
		0.03	0.06	0.05
		0.03	0.06	0.05
		0.03	0.06	0.05
		0.03	0.06	0.05
		0.03	0.06	0.05
		0.03	0.06	0.05
		0.03	0.06	0.05
		0.03	0.06	0.05
		0.03	0.06	0.05
		0.03	0.06	0.05
		0.03	0.05	0.05
		0.03	0.05	0.05
		0.03	0.05	0.05
		0.03	0.05	0.05
		0.03	0.05	0.05
		0.03	0.05	0.05
		0.03	0.05	0.05
		0.03	0.05	0.05
		0.03	0.05	0.05
		0.03	0.05	0.05
		0.03	0.05	0.05
		0.03	0.05	0.05
		0.03	0.05	0.05
		0.03	0.05	0.05
		0.03	0.05	0.05
		0.03	0.05	0.05
		0.03	0.05	0.05
		0.03	0.05	0.05
		0.03	0.05	0.05
		0.03	0.05	0.05
		0.03	0.05	0.05
		0.03	0.05	0.05
		0.03	0.05	0.05
		0.03	0.05	0.05
		0.03	0.05	0.05
		0.03	0.05	0.05
		0.03	0.05	0.05
		0.03	0.05	0.05
		0.03	0.05	0.05
		0.03	0.05	0.05
		0.03	0.05	0.05
		0.03	0.05	0.05
		0.03	0.05	0.05
		0.03	0.05	0.05
		0.03	0.05	0.05
		0.03	0.05	0.05
		0.03	0.05	0.05
		0.03	0.05	0.05
		0.03	0.05	0.05
		0.03	0.05	0.05
		0.03	0.05	0.05
		0.03	0.05	0.05
		0.03	0.05	0.05
		0.03	0.05	0.05
		0.03	0.05	0.05
		0.03	0.05	0.05
		0.03	0.05	0.05
		0.03	0.05	0.05
		0.03	0.05	0.05
		0.03	0.05	0.05
		0.03	0.05	0.05
		0.03	0.05	0.05
		0.03	0.05	0.05
		0.03	0.05	0.05
		0.03	0.05	0.05
		0.03	0.05	0.05
		0.03	0.05	0.05
		0.03	0.05	0.05
		0.03	0.05	0.05
		0.03	0.05	0.05
		0.03	0.05	0.05
		0.03	0.05	0.05
		0.03	0.05	0.05
		0.03	0.05	0.05
		0.03	0.05	0.05
		0.03	0.05	0.05
		0.03	0.05	0.05
		0.03	0.05	0.05
		0.03	0.05	0.05
		0.03	0.05	0.05
		0.03	0.05	0.05
		0.03	0.05	0.05
		0.03	0.05	0.05
		0.03	0.05	0.05
		0.03	0.05	0.05
		0.03	0.05	0.05
		0.03	0.05	0.05
		0.03	0.05	0.05
		0.03	0.05	0.05
		0.03	0.05	0.05
		0.03	0.05	0.05
		0.03	0.05	0.05
		0.03	0.05	0.05
			0.05	0.05
			0.05	0.05
			0.05	0.05
			0.05	0.05
			0.05	0.05
			0.05	0.05
			0.05	0.05
			0.05	0.05
			0.05	0.05
			0.05	0.05
			0.05	0.05
			0.05	0.05
			0.05	0.05
			0.05	0.05
			0.05	0.05
			0.05	0.05
			0.05	0.05
			0.05	0.05
			0.05	0.05
			0.05	0.05
			0.05	0.05
			0.05	0.05
			0.05	0.05
			0.05	0.05
			0.05	0.05
			0.05	0.05
			0.05	0.05
			0.05	0.05
			0.05	0.05
			0.05	0.05
			0.05	0.05
			0.05	0.05
			0.05	0.05
			0.05	0.05
			0.05	0.05
			0.05	0.05
			0.05	0.05
			0.05	0.05
			0.05	0.05
			0.05	0.05
			0.05	0.05
			0.05	0.05
			0.05	0.05
			0.05	0.05
			0.05	0.05
			0.05	0.05
			0.05	0.05
			0.05	0.05
			0.05	0.05
			0.05	0.05
			0.05	0.05
			0.05	0.05
			0.05	0.05
			0.05	0.05
			0.05	0.05
			0.05	0.05
			0.05	0.05
			0.05	0.05
			0.05	0.05
			0.05	0.05
			0.05	0.04
			0.05	0.04
			0.05	0.04
			0.05	0.04
			0.05	0.04
			0.05	0.04
			0.05	0.04
			0.05	0.04
			0.04	0.04
			0.04	0.04
			0.04	0.04
			0.04	0.04
			0.04	0.04
			0.04	0.04
			0.04	0.04
			0.04	0.04
			0.04	0.04
			0.04	0.04
			0.04	0.04
			0.04	0.04
			0.04	0.04
			0.04	0.04
			0.04	0.04
			0.04	0.04
			0.04	0.04
			0.04	0.04
			0.04	0.04
			0.04	0.04
			0.04	0.04
			0.04	0.04
			0.04	0.04
			0.04	0.04
			0.04	0.04
			0.04	0.04
			0.04	0.04
			0.04	0.04
			0.04	0.04
			0.04	0.04
			0.04	0.04
			0.04	0.04
			0.04	0.04
			0.04	0.04
			0.04	0.04
			0.04	0.04
			0.04	0.04
			0.04	0.04
			0.04	0.04
			0.04	0.04
			0.04	0.04
			0.04	0.04
			0.04	0.04
			0.04	0.04
			0.04	0.04
			0.04	0.04
			0.04	0.04
			0.04	0.04
			0.04	0.04
			0.04	0.04
			0.04	0.04
			0.04	0.04
			0.04	0.04
			0.04	0.04
			0.04	0.04
			0.04	0.04
			0.04	0.04
			0.04	0.04
			0.04	0.04
			0.04	0.04
			0.04	0.04
			0.04	0.04
			0.04	0.04
			0.04	0.04
			0.04	0.04
			0.04	0.04
			0.04	0.04
			0.04	0.04
			0.04	0.04
			0.04	0.04
			0.04	0.04
			0.04	0.04
			0.04	0.04
			0.04	0.04
			0.04	0.04
			0.04	0.04
			0.04	0.04
			0.04	0.04
			0.04	0.04
			0.04	0.04
			0.04	0.04
			0.04	0.04
			0.04	0.04
			0.04	0.04
			0.04	0.04
			0.04	0.04
			0.04	0.04
			0.04	0.04
			0.04	0.04
			0.04	0.04
			0.04	0.04
			0.04	0.04
			0.04	0.04
			0.04	0.04
			0.04	0.04
			0.04	0.04
			0.04	0.04
			0.04	0.04
			0.04	0.04
			0.04	0.04
			0.04	0.04
			0.04	0.04
			0.04	0.04
			0.04	0.04
			0.04	0.04
			0.04	0.04
			0.04	0.04
			0.04	0.04
			0.04	0.04
			0.04	0.04
			0.04	0.04
			0.04	0.04
			0.04	0.04
			0.04	0.04
			0.04	0.04
			0.04	0.04
			0.04	0.04
			0.04	0.04
			0.04	0.04
			0.04	0.04
			0.04	0.04
			0.04	0.04
			0.04	0.04
			0.04	0.04
			0.04	0.04
			0.04	0.04
			0.04	0.04
			0.04	0.04
			0.04	0.04
			0.04	0.04
			0.04	0.04
			0.04	0.04
			0.04	0.04
			0.04	0.04
			0.04	0.04
			0.04	0.04
			0.04	0.04
			0.04	0.04
			0.04	0.04
			0.04	0.04
			0.04	0.04
			0.04	0.04
			0.04	0.04
			0.04	0.04
			0.04	0.04
			0.04	0.04
			0.04	0.04
			0.04	0.04
			0.04	0.04
			0.04	0.04
			0.04	0.04
			0.04	0.04
			0.04	0.04
			0.04	0.04
			0.04	0.04
			0.04	0.04
			0.04	0.04
			0.04	0.04
			0.04	0.04
			0.04	0.04
			0.04	0.03
			0.04	0.03
			0.04	0.03
			0.03	0.03
			0.03	0.03
			0.03	0.03
			0.03	0.03
			0.03	0.03
			0.03	0.03
			0.03	0.03
			0.03	0.03
			0.03	0.03
			0.03	0.03
			0.03	0.03
			0.03	0.03
			0.03	0.03
			0.03	0.03
			0.03	0.03
			0.03	0.03
			0.03	0.03
			0.03	0.03
			0.03	0.03
			0.03	0.03
			0.03	0.03
			0.03	0.03
			0.03	0.03
			0.03	0.03
			0.03	0.03
			0.03	0.03
			0.03	0.03
			0.03	0.03
			0.03	0.03
			0.03	0.03
			0.03	0.03
			0.03	0.03
			0.03	0.03
			0.03	0.03
			0.03	0.03
			0.03	0.03
			0.03	0.03
			0.03	0.03
			0.03	0.03
			0.03	0.03
			0.03	0.03
			0.03	0.03
			0.03	0.03
			0.03	0.03
			0.03	0.03
			0.03	0.03
			0.03	0.03
			0.03	0.03
			0.03	0.03
			0.03	0.03
			0.03	0.03
			0.03	0.03
			0.03	0.03
			0.03	0.03
			0.03	0.03
			0.03	0.03
			0.03	0.03
			0.03	0.03
			0.03	0.03
			0.03	0.03
			0.03	0.03
			0.03	0.03
			0.03	0.03
			0.03	0.03
			0.03	0.03
			0.03	0.03
			0.03	0.03
			0.03	0.03
			0.03	0.03
			0.03	0.03
			0.03	0.03
			0.03	0.03
			0.03	0.03
			0.03	0.03
			0.03	0.03
			0.03	0.03
			0.03	0.03
			0.03	0.03
			0.03	0.03
			0.03	0.03
			0.03	0.03
			0.03	0.03
			0.03	0.03
			0.03	0.03
			0.03	0.03
			0.03	0.03
			0.03	0.03
			0.03	0.03
			0.03	0.03
			0.03	0.03
			0.03	0.03
			0.03	0.03
			0.03	0.03
			0.03	0.03
			0.03	0.03
			0.03	0.03
			0.03	0.03
			0.03	0.03
			0.03	0.03
			0.03	0.03
			0.03	0.03
			0.03	0.03
			0.03	0.03
			0.03	0.03
			0.03	0.03
			0.03	0.03
			0.03	0.03
			0.03	0.03
			0.03	0.03
			0.03	0.03
			0.03	0.03
			0.03	0.03
			0.03	0.03
			0.03	0.03
			0.03	0.03
			0.03	0.03
			0.03	0.03
			0.03	0.03
			0.03	0.03
			0.03	0.03
			0.03	0.03
			0.03	0.03
			0.03	0.03
			0.03	0.03
			0.03	0.03
			0.03	0.03
			0.03	0.03
			0.03	0.03
			0.03	0.03
			0.03	0.03
			0.03	0.03
			0.03
			0.03
			0.03
			0.03
			0.03
			0.03
			0.03
			0.03
			0.03
			0.03

## Sheet: Figure 1e
FIGURE 1e
Mutation Class	Proportion (of 1)
A->G	0.784431
U->C	0.107784
Other transitions	0.0299401
Transversions	0.0778443

## Sheet: Figure 1g
FIGURE 1g
	Fold-Change (against TRE3G-LUC at 0 ng/mL (Vehicle))
Dox (ng/mL)	TRE3G-LUC				tTA + TRE3G-LUC
Vehicle	1	1	1	1	25.107	26.5442	37.1255	27.3136
0.1	0.934767	0.873448	1.09838	0.882646	17.9408	18.0435	33.0031	18.1093
1	1.13093	1.10827	1.25489	0.933262	6.5489	5.95132	10.8335	4.72425
5	1.12747	0.857195	0.734401	0.975092	1.51862	1.23567	1.5582	1.16174
10	1.04159	0.712581	0.930558	0.953958	1.0926	0.474072	1.32361	0.590739
50	0.861381	0.952957	0.808571	1.124	0.767713	0.692213	0.694287	0.954869
Non-linear fit information:
[Inhibitor] vs. response (three parameters)
	TRE3G-LUC	tTA + TRE3G-LUC
Best-fit values
Bottom	0.9036	0.2662
Top	1.01	29.96
IC50	5.402	0.2729
logIC50	0.7326	-0.564
Span	0.1061	29.69
95% CI (profile likelihood)
Bottom	-infinity to 1.018	-2.297 to 2.642
Top	0.9276 to 1.100	25.97 to 34.49
IC50	1.772e-015 to +infinity	0.1305 to 0.5842
logIC50	-14.75 to +infinity	-0.8845 to -0.2335
Goodness of Fit
Degrees of Freedom	21	21
R squared	0.07759	0.9142
Sum of Squares	0.3634	282.2
Sy.x	0.1315	3.666
Constraints
IC50	IC50 > 0	IC50 > 0
Number of points
# of X values	24	24
# Y values analyzed	24	24

## Sheet: Figure 1i
FIGURE 1i
	VLV Titer (gc/mL)
Round	100% tTA			100% eGFP-LUC			1:1			1:10			1:100			1:1000			1:10000			NTC
R1	86530340	88466889	69802105	46383286	31869405	35853404	79276384	82154713	44515308	63782935	30969494	40168184	53706064	38628143	31843107	47560175	36731143	36692228	39808009	35389403	39093920	813
R2	85395744	87798753	63804822	795052	565890	580996	65724207	58217070	36167630	34768862	25142856	23132539	5637086	7525710	9248659	1291716	744380	961210	672172	639950	699437	1160
R3	48378550	54935661	39326594	104418	19465	19027.2	22041251	28883472	27609258	9354750	11767391	12833600	1712114	2896655	9301454	641574	73246.5	215229	18562.5	18917.4	49647.7	1010

## Sheet: Figure 2a
FIGURE 2a
	VLV Titer (gc/mL)
Round	tTA				eGFP-LUC				NTC
RP	4.65039e+07				3.43472e+07				5500
RA	72000000				71700000				594
E1	6.60377e+07	6.18341e+07	5.55351e+07	6.24644e+07	3.43581e+07	3.85505e+07	2.87661e+07	2.9537e+07	219
E2	8500000	8100000	5680000	7340000	30200	15300	15700	21900	482
E3	4590000	4970000	8140000	5680000	1340	447	553	1390	638
	Note: Single packaging replicate at RP, diverged at E1.

## Sheet: Figure 2b
FIGURE 2b
	Amplification Factor
Round	tTA				eGFP-LUC
RA	123.382				122.973
E1	136.63	127.93	114.9	129.24	71.09	79.76	59.52	61.11
E2	18.5488	17.6633	12.3908	16.0033	0.064856	0.0324024	0.0332432	0.0466673
E3	9.4885	10.2914	16.8324	11.7483	0.056884	0	0	0.084815

## Sheet: Figure 2c
FIGURE 2c
	Allele Frequency (%)
Round	R158G	Q32R
RA	0	0
E2	0	0
E4	0.42	0
E6	0.87	1.25
E8	12.4	8.1
E10	42.7	36.7

## Sheet: Figure 2d
FIGURE 2d
	Fold-Change (against WT at 0 ng/mL (Vehicle))
Dox (ng/mL)	WT					Q32R					R158G					Q32R/R158G
Vehicle	1	1	1	1	1	0.916154	1.11386	1.13342	1.15864	1.12103	0.884884	0.974593	1.07697	1.18809	1.01168	1.06828	0.978445	1.05513	1.05179	0.970333
0.1	0.643512	0.683405	0.780294	0.893223	0.737831	0.706508	0.923558	0.980838	0.995747	0.926043	0.759803	0.886746	1.02183	1.10365	0.90726	0.933184	0.91299	0.982512	1.08205	0.914811
1	0.209147	0.275008	0.252112	0.330622	0.171213	0.286645	0.451219	0.423762	0.438564	0.282498	0.503032	0.626466	0.726217	0.587019	0.481331	0.744146	0.847195	0.954407	1.0897	0.781556
5	0.0422347	0.0511078	0.0567046	0.0521659	0.0429843	0.0564693	0.085943	0.0899519	0.062512	0.0650449	0.187925	0.211514	0.26029	0.173453	0.173697	0.550326	0.554257	0.680091	0.659024	0.560669
10	0.0328376	0.0424096	0.0359802	0.0369353	0.0397188	0.0345584	0.0567814	0.0444394	0.0565707	0.0430586	0.109411	0.138817	0.101543	0.157322	0.0775576	0.441701	0.492813	0.468517	0.556508	0.501802
50	0.0307809	0.0353772	0.0345835	0.0255875	0.043597	0.0274702	0.0389255	0.028981	0.0290827	0.0495231	0.048356	0.0566076	0.0554258	0.0512523	0.0567707	0.282758	0.28338	0.28312	0.379127	0.339569

[truncated: 42 more sheets: Figure 3b, Figure 3c, Figure 3d, Figure 3e, Figure 3g, Figure 3i, Figure 4b, Figure 4c, Figure 4d, Figure 4f, Figure 4h, Supp. Figure 1b, Supp. Figure 1c, Supp. Figure 1f, Supp. Figure 2a, Supp. Figure 2b, Supp Figure 3, Supp. Figure 4b, Supp. Figure 4c, Supp. Figure 4d …]
